# Supplementary material for: Biallelic MAD2L1BP (p31comet) mutation is associated with mosaic aneuploidy and juvenile granulosa cell tumors
Source: JCI Insight. 2023 Nov 22;8(22):e170079. doi: 10.1172/jci.insight.170079 (PMC10721328; doi:10.1172/jci.insight.170079)
Supplement: Supporting data values [file jciinsight-8-170079-s205.xlsx]

## Sheet: Fig.4A
	Control			Patient 1a			Patient 1b
MAD2L1BP	1.03723	1.4104	0.689193	6.77909	11.7076	1.85054	4.24489	5.76715	2.72263
NMD sensitive control	12.3416	14.4362	8.96699	50.4912	74.9629	26.0195	47.6751	53.2481	42.102
NMD insensitive control	0.109608	0.128626	0.0744549	0.722603	1.04504	0.400168	0.618769	0.757473	0.480066

## Sheet: Fig.4B
	Blot1	Blot2	Blot3
C1	100	100	100
C2	87	101	116
P1	20	25	8
P2	17	19	25

## Sheet: Fig.5B
Time (Minutes)	Control 1			Control 2			Patient 1a			Patient 1b
0	100	100	100	100	100	100	100	100	100	100	100	100
15	83.85	91.52	87.89	91.06	87.71	102.35	46.67	52.53	38.49	14.64	59.56	38.49
30	96.17	84.29	110.79	88.94	124.4	97.93	39.93	35.09	31.9	10	33.18	31.9
60	103.96	84.97	122.05	93.4	71.75	86.84	19.28	31.98	12.54	7.09	31.87	12.54
120	98.18	95.25	99.31	94.94	106.09	65.24	17.51	29.42	10.66	5.32	24.23	10.66

## Sheet: Fig.5D
Time (days)	Controls								Patients
0	2000	2000	2000	2000	2000	2000	2000	2000	2000	2000	2000	2000	2000	2000	2000	2000
1	4500	4000	4000	3000	2500	3000	4000	3500	4000	2500	2000	3000	2500	2000	2500	2500
2	7000	7000	5000	7000	10000	10000	8000	10000	6000	4000	6000	6500	6000	4000	5000	5000
3	11500	7500	10500	13000	15500	12500	13250	8750	6250	6500	9000	7250	5750	6500	6750	5000
4	20000	16750	18250	15500	18250	24000	20250	23750	11500	10000	10500	12750	10750	11750	8500	12500

## Sheet: Fig.5E
nM	Controls								Patients
0	104	97	100	100	112	94	102	92	101	91	106	101	106	103	94	98
1	80	75	80	75	85	83	75	80	85	82	85	85	89	86	84	81
5	64	60	64	63	72	70	59	56	70	68	73	71	69	69	68	77
10	53	51	51	49	52	49	59	44	62	62	67	67	70	64	71	67
50	40	35	34	34	61	36	41	32	58	52	54	56	57	52	54	52
100	36	33	32	31	36	24	34	29	50	54	54	56	58	55	56	52

## Sheet: Fig.S4
mM	Controls								Patients
0	105	102	101	92	104	97	99	100	100	98	98	104	101	96	106	97
0.1	77	72	77	69	82	69	68	69	75	76	73	78	78	73	71	82
1	72	66	70	66	73	61	64	61	66	70	70	66	61	61	64	71
10	49	45	44	44	47	43	42	43	55	53	50	50	48	48	48	50
20	39	33	36	37	40	36	33	34	46	48	45	47	40	42	45	42
